# Supplementary material for: Genomic variation in baboons from central Mozambique unveils complex evolutionary relationships with other Papio species
Source: BMC Ecol Evol. 2022 Apr 11;22:44. doi: 10.1186/s12862-022-01999-7 (PMC8996594; doi:10.1186/s12862-022-01999-7)
Supplement: Supplementary file 2 — Additional file 2. Table S1. Samples information, including genomic coverage for Chromosome X and Chromosome 20. Table S2. Impact of P. cynocephalus ancestry on P. anubis 30877 heterozygosity. Table S3. TMRCAs and C.I. for mtDNA tree in figure 1. Table S4. Number of differences between Y chromosome sequences analysed in figure 1b. Table S5. TMRCAs and C.I. for Y chromosome tree in figure 1b. Table S6. f3 results. Table s7. f4 ratio alpha estimates. Table S8. Local Ancestry estimations (Global Proportions obtained with cutoff of 0.8). Table S9. ALDER and MALDER results (All combinations of Papio species were tested as PopA/PopB; only significant results are reported here). [file 12862_2022_1999_MOESM2_ESM.xlsx]

## Sheet: Table S1
Samples information, including genomic coverage for Chromosome X and Chromosome 20
Sample ID*	Species*	Origin*	chrX Depth	chr20 Depth	Sex *	X/20 ratio	Sex (Inferred)	Runs downloaded for Y chromosome analysis***
16066	P. cynocephalus	wild	23.0968	20.3125	Female	1.13707	Female	NA
16098	P. cynocephalus	wild	19.7762	17.9479	Female	1.10187	Female	NA
28547	P. papio	captive	19.3909	19.155	NA	1.01232	Female	NA
30388	P.papio	captive	12.9895	25.4525	Male	0.510343	Male	5 (SRR1514955 - SRR1514956 - SRR1514957 - SRR1514958 - SRR1514959)
28697	P. ursinus	captive	20.8051	18.3661	Female	1.1328	Female	NA
28755	P. ursinus	captive	20.6733	17.8413	Female	1.15873	Female	NA
30877	P. anubis	wild	13.4852	25.2054	NA	0.535012	Male	2 (SRR1706223 - SRR1706224)
30977	P. anubis	wild	23.4879	23.4497	NA	1.00163	Female	NA
L142	P. anubis	captive	13.0866	23.0579	Male	0.567554	Male	2 (SRR1515161 - SRR1515162)
LIV5	P.anubis	captive	28.1423	26.6242	Female	1.05702	Female	NA
34449	P. kindae	wild	31.3964	35.3304	Female	0.888651	Female	NA
34472	P. kindae	wild	13.4173	36.3036	Male	0.369586	Male	4 (SRR1649284 - SRR1649285 - SRR1649286 - SRR1649287)
34474	P. kindae	wild	29.8163	28.8005	Female	1.03527	Female	NA
97074	P. hamadryas	wild	18.8761	18.1475	Female	1.04015	Female	NA
97124	P. hamadryas	wild	9.7107	19.2249	Male	0.505111	Male	3 (SRR1649187 - SRR1649188 - SRR1649189)
GNP (bf186)	P. ursinus**	wild	17.8387	35.07	NA	0.50866	Male	1
NA: information not available
*: data from Rogers et al, 2019 (except for GNP)
**: species assignation based on previous mtDNA data and morphometric analysis (Zinner et al, 2009; Martinez et al, 2019)
***: one run (SRR2565914) was downloaded to extract the Y chrosmosome data for the P. cynocephalus sample HAP (Wall et al., 2016)

## Sheet: Table S2
Impact of P. cynocephalus ancestry on P.anubis 30877 heterozygosity
ID	Species	# sites	# heterozygous sites	heterozygosity all variable sites*	Genome-wide heterozygosity	# heterozygous sites within P. papio-like regions (detected in 30877)	heterozygosity after masking (considering only P. papio-like regions)	difference in heterozygosity between pre and post masking
16066	P. cynocephalus	36538411	4851593	0.132780623656568	0.00193024	3829687	0.130635408664025	0.002145214992542
16098	P. cynocephalus	36538411	4867203	0.133207845300114	0.00193645	3864746	0.131831314959332	0.001376530340783
28547	P. papio	36538411	1063260	0.029099787618022	0.000423025	822546	0.028058071809774	0.001041715808248
30388	P.papio	36538411	1376028	0.037659765773613	0.000547462	1061963	0.036224884825072	0.001434880948541
28697	P. ursinus	36538411	2122822	0.058098366675004	0.000844579	1680622	0.057328116313357	0.000770250361647
28755	P. ursinus	36538411	2146106	0.058735613872207	0.000853843	1696191	0.057859194356417	0.00087641951579
30877	P. anubis	36538411	4498292	0.123111319756078	0.00178968	3041341	0.103743941586259	0.019367378169819
30977	P. anubis	36538411	3783786	0.103556391655893	0.0015054	3014260	0.102820174839256	0.000736216816637
L142	P. anubis	36538411	3778142	0.103401924073819	0.00150316	3007591	0.102592686916514	0.000809237157305
LIV5	P.anubis	36538411	3604744	0.098656288036171	0.00143417	2861644	0.097614252389544	0.001042035646627
34449	P. kindae	36538411	5854993	0.160242135324385	0.00232945	4680844	0.159669437432498	0.000572697891887
34472	P. kindae	36538411	5709684	0.156265251928991	0.00227164	4544093	0.15500468995569	0.0012605619733
34474	P. kindae	36538411	5839889	0.159828762121046	0.00232344	4653836	0.158748160806706	0.001080601314339
97074	P. hamadryas	36538411	3236743	0.088584667789741	0.00128776	2557092	0.087225603139763	0.001359064649977
97124	P. hamadryas	36538411	3532541	0.096680203197671	0.00140545	2801792	0.095572625886031	0.001107577311639
GNP (bf186)	P. ursinus**	36538411	3871039	0.105944371800952	0.00154012	3090343	0.10541546103298	0.000528910767972
Gelada	T. gelada	36538411	455741	0.012472928830977	0.00018132	324563	0.011071249463004	0.001401679367974
*:fraction of the total number of variable positions being heterozygous in each individuals (see main text)
**: species assignation based on previous mtDNA data and morphometric analysis (Zinner et al, 2009; Martinez et al, 2019)

## Sheet: Table S3
TMRCAs and C.I. for mtDNA tree in figure 1
Node	TMRCA	CI (95%)
	(MYA)	Lower	Upper
P.anubis East-P.hamadryas	0.168686	0.10951	0.228521
P.anubis East+P. hamadryas-P.cynocephalus North	0.294866	0.200959	0.393283
P.anubis West1-P.anubis West2	0.909772	0.634484	1.18647
P.anubis West-P.papio	0.971247	0.690977	1.2688
P. anubis West2 + P. anubis West1-P. papio [northern clade]	1.16081	0.828139	1.50966
GNP-P. ursinus North	0.213853	0.141111	0.290095
P. ursinus North + GNP-P. cynocephalus South	0.554977	0.383305	0.733752
GNP + P. ursinus North + P. cynocephalus South-P. kindae	1.10057	0.77214	1.43495
P. ursinus South-GNP + P. ursinus North + P. cynocephalus South +P. kindae [southern clade]	1.4938	1.0662	1.94186
southern clade- northern clade	1.55452	1.1045	2.00789
Papio-T. gelada	3.87103	2.87953	4.87201

## Sheet: Table S4
Number of differences between Y chromosome sequences analysed in figure 1b
Species	codes	L142	30877	30388	97124	hap	GNP(bf186)	34772
P. anubis	L142
P. anubis	30877	305
P. papio	30388	661	619
P. hamadryas	97124	685	645	632
P. cynocephalus	Hap	826	826	808	792
P. ursinus*	GNP(bf186)	830	812	774	764	602
P. kindae	34772	786	783	752	740	675	641
M. mulatta		8617	8593	8589	8546	8596	8577	8502
*: species assignation based on previous mtDNA data and morphometric analysis (Zinner et al, 2009; Martinez et al, 2019)

## Sheet: Table S5
TMRCAs and C.I. for Y chromosome tree in figure 1b
Node	TMRCA	CI (95%)
	(MYA)	Lower	Upper
P. cynocephalus-GNP	0.4302	0.2653	0.6216
P. cynocephalus+GNP- P. kindae [southern clade]	0.52	0.3293	0.7517
P.anubis-P.anubis	0.206	0.1192	0.3035
P. anubis- P. papio	0.4579	0.2875	0.6612
P. anubis +P. papio- P. hamadryas [northern calde]	0.4983	0.3098	0.7158
P. kindae+P. cynocephalus+GNP-P. hamadryas+P. papio+P. anubis (southern calde-northern clade)	0.6079	0.3818	0.873
Papio- M. mulatta	6.586	4.5558	8.5855

## Sheet: Table S6
f3 results
Source 1	Source 2	Target	f3	std.err	Z-Score	SNPs	Pvalue	Pvalue Simplified
P. cynocephalus	P. ursinus	GNP (bf186)	0.017954	0.004816	3.728	14062419	9.650268906957379e-05	< 0.001
P. hamadryas	P. ursinus	GNP (bf186)	0.036912	0.005005	7.375	14844882	8.217252607584309e-14	< 0.001
P. kindae	P. ursinus	GNP (bf186)	0.036637	0.004938	7.42	16003326	5.856016706548493e-14	< 0.001
P. papio	P. ursinus	GNP (bf186)	0.036267	0.00502	7.224	13480420	2.524012871395803e-13	< 0.001
T. gelada	P. ursinus	GNP (bf186)	0.036062	0.00506	7.127	21434983	5.129004616451511e-13	< 0.001
P. hamadryas	P. cynocephalus	GNP (bf186)	0.366219	0.008575	42.705	17052615	0.0
P. kindae	P. cynocephalus	GNP (bf186)	0.323855	0.007981	40.579	17619421	0.0
P. papio	P. cynocephalus	GNP (bf186)	0.368649	0.008653	42.603	16061304	0.0
T. gelada	P. cynocephalus	GNP (bf186)	0.370148	0.008627	42.908	24028045	0.0
P. papio	P. kindae	GNP (bf186)	0.403922	0.008857	45.602	17810993	0.0
T. gelada	P. kindae	GNP (bf186)	0.395498	0.008751	45.193	25765765	0.0
P. cynocephalus	P. anubis	GNP (bf186)	0.374222	0.008615	43.44	18166455	0.0
P. hamadryas	P. anubis	GNP (bf186)	0.81124	0.013144	61.718	16824641	0.0
P. kindae	P. anubis	GNP (bf186)	0.40426	0.008829	45.787	19785889	0.0
P. papio	P. anubis	GNP (bf186)	0.893726	0.014096	63.402	16197395	0.0
T. gelada	P. anubis	GNP (bf186)	0.50234	0.009865	50.922	25901641	0.0
P. ursinus	P. anubis	GNP (bf186)	0.036754	0.004982	7.377	16281687	8.094800395290491e-14	< 0.001
P. hamadryas	T. gelada	GNP (bf186)	0.514816	0.010001	51.477	24499146	0.0
P. hamadryas	P. papio	GNP (bf186)	0.782395	0.012874	60.774	15350823	0.0
P. cynocephalus	P. ursinus	30877	0.497892	0.018032	27.612	17005466	3.9929379710233017e-168	< 0.001
P. hamadryas	P. ursinus	30877	0.176056	0.009861	17.855	16019386	1.3214035422023514e-71	< 0.001
P. kindae	P. ursinus	30877	0.507164	0.016943	29.934	18830550	3.5538762494741896e-197	< 0.001
P. papio	P. ursinus	30877	0.110986	0.008447	13.14	14981006	9.711337229639242e-40	< 0.001
T. gelada	P. ursinus	30877	0.422592	0.015259	27.695	24518260	4.010348939509869e-169	< 0.001
P. hamadryas	P. cynocephalus	30877	0.154743	0.010518	14.712	16967987	2.6993947138062408e-49	< 0.001
P. kindae	P. cynocephalus	30877	0.448916	0.016863	26.622	19370613	1.888437943176408e-156	< 0.001
P. papio	P. cynocephalus	30877	0.092392	0.00909	10.164	16155666	1.4352621478543299e-24	< 0.001
T. gelada	P. cynocephalus	30877	0.405072	0.015976	25.356	25330465	3.8582430000896685e-142	< 0.001
P. papio	P. kindae	30877	0.115377	0.0083	13.902	18410265	3.0797915029303026e-44	< 0.001
T. gelada	P. kindae	30877	0.420702	0.014939	28.161	27372818	8.787209356438354e-175	< 0.001
P. cynocephalus	P. anubis*	30877	-0.033155	0.006436	-5.152	16566324	1.2886151801571445e-07	< 0.001
P. hamadryas	P. anubis*	30877	0.008089	0.005059	1.599	13524534	0.05491030129974136	< 0.001
P. kindae	P. anubis*	30877	-0.014878	0.005653	-2.632	18772688	0.004244193143912837	< 0.001
P. papio	P. anubis*	30877	0.015214	0.005045	3.016	12525443	0.001280666299702121	< 0.001
T. gelada	P. anubis*	30877	-0.012962	0.005571	-2.327	23264862	0.009982632624542397	< 0.001
P. ursinus	P. anubis*	30877	-0.019004	0.005821	-3.264	15664098	0.0005492558272218807	< 0.001
P. papio	P. hamadryas	30877	0.113613	0.00694	16.37	13170141	1.5660698162044302e-60	< 0.001
T. gelada	P. hamadryas	30877	0.192477	0.009619	20.009	23510020	2.298897654723913e-89	< 0.001
P. cynocephalus	P. ursinus	30977	0.72117	0.015368	46.927	17037682	0.0
P. hamadryas	P. ursinus	30977	0.290359	0.009276	31.301	15791851	2.2611823498835879e-215	< 0.001
P. kindae	P. ursinus	30977	0.712284	0.015045	47.345	18738492	0.0
P. papio	P. ursinus	30977	0.206278	0.008197	25.165	14750241	4.84203430919939e-140	< 0.001
T. gelada	P. ursinus	30977	0.608529	0.013691	44.448	24357635	0.0
P. hamadryas	P. cynocephalus	30977	0.281264	0.009354	30.069	16961530	6.162710863298259e-199	< 0.001
P. kindae	P. cynocephalus	30977	0.659333	0.014322	46.036	19423302	0.0
P. papio	P. cynocephalus	30977	0.200272	0.008269	24.22	16170732	6.848620929863696e-130	< 0.001
T. gelada	P. cynocephalus	30977	0.604063	0.013792	43.797	25375468	0.0
P. papio	P. kindae	30977	0.207854	0.008273	25.125	18277410	1.3259585508473674e-139	< 0.001
T. gelada	P. kindae	30977	0.602565	0.013501	44.63	27277050	0.0
P. cynocephalus	P. anubis*	30977	0.06194	0.006754	9.171	16556083	2.3432554508442736e-20	< 0.001
P. hamadryas	P. anubis*	30977	0.046882	0.006047	7.753	13515066	4.487330919454086e-15	< 0.001
P. kindae	P. anubis*	30977	0.057195	0.006437	8.885	18761928	3.1960384661494585e-19	< 0.001
P. papio	P. anubis*	30977	0.04647	0.006138	7.571	12516556	1.8518102667865985e-14	< 0.001
T. gelada	P. anubis*	30977	0.055308	0.00641	8.628	23253665	3.1217039745342077e-18	< 0.001
P. ursinus	P. anubis*	30977	0.057375	0.006494	8.834	15653305	5.049882551062616e-19	< 0.001
T. gelada	P. hamadryas	30977	0.303074	0.009383	32.3	23221531	3.497415656812101e-229	< 0.001
P. papio	P. hamadryas	30977	0.177479	0.007601	23.349	12763313	7.053875118161196e-121	< 0.001
P. cynocephalus	P. ursinus	L142	0.709701	0.014256	49.782	16972228	0.0
P. hamadryas	P. ursinus	L142	0.285614	0.008753	32.631	15752215	7.453569210245027e-234	< 0.001
P. kindae	P. ursinus	L142	0.700092	0.013943	50.212	18638957	0.0
P. papio	P. ursinus	L142	0.203603	0.007681	26.508	14695045	3.919069290873306e-155	< 0.001
T. gelada	P. ursinus	L142	0.597638	0.012741	46.908	24280231	0.0
P. hamadryas	P. cynocephalus	L142	0.276855	0.008743	31.666	16917497	2.2836283913149166e-220	< 0.001
P. kindae	P. cynocephalus	L142	0.647248	0.013307	48.639	19325733	0.0
P. papio	P. cynocephalus	L142	0.198194	0.007676	25.819	16104773	2.7130798434862114e-147	< 0.001
T. gelada	P. cynocephalus	L142	0.593658	0.012709	46.712	25298470	0.0
P. papio	P. kindae	L142	0.204874	0.007675	26.693	18185599	2.8377078236981798e-157	< 0.001
T. gelada	P. kindae	L142	0.591294	0.012517	47.239	27175021	0.0
P. cynocephalus	P. anubis*	L142	0.070335	0.006246	11.26	16575590	1.0337935779054794e-29	< 0.001
P. hamadryas	P. anubis*	L142	0.065496	0.00576	11.37	13530901	2.94937944334729e-30	< 0.001
P. kindae	P. anubis*	L142	0.064567	0.005991	10.777	18783962	2.210343937651811e-27	< 0.001
P. papio	P. anubis*	L142	0.068222	0.005775	11.814	12532544	1.6522869522176243e-32	< 0.001
T. gelada	P. anubis*	L142	0.064655	0.005893	10.971	23272535	2.6343219243553243e-28	< 0.001
P. ursinus	P. anubis*	L142	0.065124	0.006033	10.794	15672517	1.837203252523578e-27	< 0.001
P. cynocephalus	P. ursinus	LIV5	0.774122	0.014178	54.601	16973528	0.0
P. hamadryas	P. ursinus	LIV5	0.310057	0.008771	35.35	15651945	5.012976787603867e-274	< 0.001
P. kindae	P. ursinus	LIV5	0.76151	0.013904	54.768	18648081	0.0
P. papio	P. ursinus	LIV5	0.212835	0.007651	27.819	14585490	1.2777995807971857e-170	< 0.001
T. gelada	P. ursinus	LIV5	0.650429	0.012508	52	24253698	0.0
P. hamadryas	P. cynocephalus	LIV5	0.303329	0.008759	34.63	16871425	4.4679890633302654e-263	< 0.001
P. kindae	P. cynocephalus	LIV5	0.708577	0.013256	53.455	19365515	0.0
P. papio	P. cynocephalus	LIV5	0.209662	0.00764	27.428	16062744	6.357947706378593e-166	< 0.001
T. gelada	P. cynocephalus	LIV5	0.648677	0.012463	52.047	25319566	0.0
P. papio	P. kindae	LIV5	0.214133	0.007654	27.975	18150031	1.6368930658207094e-172	< 0.001
T. gelada	P. kindae	LIV5	0.643947	0.012291	52.391	27198395	0.0
P. cynocephalus	P. anubis*	LIV5	0.089169	0.006579	13.554	16579878	3.751382694278361e-42	< 0.001
P. hamadryas	P. anubis*	LIV5	0.058789	0.005978	9.834	13532858	4.018099306405928e-23	< 0.001
P. kindae	P. anubis*	LIV5	0.079732	0.006262	12.733	18790050	1.938264096509853e-37	< 0.001
P. papio	P. anubis*	LIV5	0.046732	0.005821	8.029	12536106	4.913517905711228e-16	< 0.001
T. gelada	P. anubis*	LIV5	0.074697	0.006241	11.968	23281108	2.6136751703002826e-33	< 0.001
P. ursinus	P. anubis*	LIV5	0.080347	0.006296	12.761	15674959	1.3535170432303453e-37	< 0.001
* when a P. anubis individual was tested using P. anubis as a possible source population, that individual was excluded from the source

## Sheet: Table S7
f4 ratio alpha estimates
Autosomes
P. anubis 30877
Pop1	Pop2	Pop3	Outgroup	f4	Zscore	BABA	ABBA	SNPs	f4-ratio	pvalue	pvalue simplified
Papio ( 28547 + 30388)	30877	Cynocephalus2	Gelada	-0.004527	-15,891648414	648414	810012	35697588	0.116729	3.619920813956122e-57	< 0.001
Papio	Cynocephalus1 (16066)	Cynocephalus2	Gelada	-0.038782	-100,000747699	745858	2131028	35669289		0.0
Papio	30877	Cynocephalus1	Gelada	-0.004576	-16,120645816	645816	809191	35704529	0.117835	9.134502475934923e-59	< 0.001
Papio	Cynocephalus2 (16098)	Cynocephalus1	Gelada	-0.038834	-100,000745858	747699	2131028	35669289		0.0
GNP (bf186)
Pop1	Pop2	Pop3	Outgroup	f4	Zscore	BABA	ABBA	SNPs	f4-ratio	pvalue	pvalue simplified
Ursinus (28697 + 28755)	GNP(bf186)	Cynocephalus1 (16066)	Gelada	-0.002114	-15,303648933	648933	723877	35447372	0.0844182	3.614377324952661e-53	< 0.001
Ursinus	Cynocephalus2	Cynocephalus1	Gelada	-0.025042	-75,487832682	832682	1726191	35681009		0.0
Ursinus	GNP(bf186)	Cynocephalus2	Gelada	-0.001995	-14,675652298	652298	723014	35452515	0.0801656	4.616171371041374e-49	< 0.001
Ursinus	Cynocephalus1	Cynocephalus2	Gelada	-0.024886	-73,27283822	838220	1726191	35681009		0.0
X-chromosome
P. anubis 30877
Pop1	Pop2	Pop3	Outgroup	f4	Zscore	BABA	ABBA	SNPs	f4-ratio	pvalue	pvalue simplified
Papio1 (28547)	30877	Cynocephalus2	Gelada	0.006974	1.453	23368	13507	1413976	-0.145845	0.07311187700239749	> 0.05
Papio1	Cynocephalus1	Cynocephalus2	Gelada	-0.047818	-21.784	17781	85394	1413976		1.6452562903258966e-105	< 0.001
Papio1	30877	Cynocephalus1	Gelada	0.007372	1.548	23576	13152	1413976	-0.152418	0.0608111482556977	> 0.05
Papio1	Cynocephalus2	Cynocephalus1	Gelada	-0.048367	-21.839	17004	85394	1413976		4.944805584901247e-106	< 0.001
Papio2 (30388)	30877	Cynocephalus2	Gelada	-0.002343	-1.577	17731	21044	1413976	0.0410081	0.05739776253840554	> 0.05
Papio2	Cynocephalus1	Cynocephalus2	Gelada	-0.057135	-16.515	17779	98567	1413976		1.4308049235475252e-61	< 0.001
Papio2	30877	Cynocephalus1	Gelada	-0.001919	-1.381	17980	20694	1413976	0.0332819	0.08363948032935464	> 0.05
Papio2	Cynocephalus2	Cynocephalus1	Gelada	-0.057659	-16.947	17039	98567	1413976		1.0126392159717493e-64	< 0.001
GNP (bf186)
Pop1	Pop2	Pop3	Outgroup	f4	Zscore	BABA	ABBA	SNPs	f4-ratio	pvalue	pvalue simplified
Ursinus1 (28697)	GNP(bf186)	Cynocephalus1	Gelada	0.005256	1.537	20376	12944	1413976	-0.143403	0.06214665468609383	> 0.05
Ursinus1	Cynocephalus2	Cynocephalus1	Gelada	-0.036652	-20.217	19269	71093	1413976		3.4687862941920666e-91	< 0.001
Ursinus2 (28755)	GNP(bf186)	Cynocephalus1	Gelada	0.00521	1.524	20398	13031	1413976	-0.141973458	0.06375435559587371	> 0.05
Ursinus2	Cynocephalus2	Cynocephalus1	Gelada	-0.036697	-20.327	19160	71049	1413976		3.710140439706803e-92	< 0.001
Ursinus1	GNP(bf186)	Cynocephalus2	Gelada	0.00522	1.541	20375	12995	1413976	-0.141771	0.0616583929926169	> 0.05
Ursinus1	Cynocephalus1	Cynocephalus2	Gelada	-0.03682	-18.98	19030	71093	1413976		1.2479799383006895e-80	< 0.001
Ursinus2	GNP(bf186)	Cynocephalus2	Gelada	0.005243	1.55	20439	13025	1413976	-0.142484	0.06057075800205901	> 0.05
Ursinus2	Cynocephalus1	Cynocephalus2	Gelada	-0.036797	-19.049	19019	71049	1413976		3.3484641424742845e-81	< 0.001

## Sheet: Table S8
Local Ancestry estimations (Global Proportions obtained with cutoff of 0.8)
Fixed Rate Recombination					Variable Recombination Map (block penalty = 5)
1 genome as target
GNP (bf186)	15 generations since admixture
chr	source1 - P. cynocephalus	source 2 - P. ursinus	unassigned	SNPs	chr	source1 - P. cynocephalus	source 2 - P. ursinus	unassigned	SNPs
1	0.00804	0.83479	0.15717	2896951	1	0,0060	0,8630	0,1310	2894330
2	0.008205	0.820905	0.170895	2552395	2	0,0106	0,8212	0,1681	2552395
3	0.02996	0.76333	0.206705	2555643	3	0,0218	0,7776	0,2006	2555643
4	0.0163	0.75362	0.23008	2344203	4	0,0200	0,7930	0,1870	2344203
5	0.01925	0.804355	0.17639	2677683	5	0,0139	0,8181	0,1680	2594598
6	0.0088	0.797895	0.193305	2429241	6	0,0069	0,8056	0,1875	2429241
7	0.00482	0.852715	0.142475	2196754	7	0,0118	0,8464	0,1417	2196754
8	0.007145	0.81811	0.17474	1993875	8	0,0043	0,8545	0,1413	1993875
9	0.014065	0.81566	0.170275	1816481	9	0,0092	0,8304	0,1603	1804452
10	0.029665	0.772405	0.19793	1316091	10	0,0260	0,7817	0,1923	1316091
11	0.01011	0.845675	0.144215	1798781	11	0,0123	0,8422	0,1456	1752075
12	0.00866	0.811765	0.17957	1787304	12	0,0158	0,8307	0,1535	1771629
13	0.019265	0.81106	0.16968	1474878	13	0,0100	0,8141	0,1759	1176190
14	0.008615	0.78483	0.206545	1700815	14	0,0231	0,7847	0,1922	1650992
15	0.004835	0.89631	0.09885	1480072	15	0,0034	0,8824	0,1142	1368264
16	0.000565	0.880515	0.11892	1079078	16	0,0000	0,9255	0,0745	899634
17	0.019205	0.80409	0.176705	1372755	17	0,0096	0,8045	0,1859	1372755
18	0.01159	0.796305	0.1921	1072946	18	0,0107	0,8072	0,1821	1072946
19	0.00559	0.880425	0.11399	862670	19	0,0017	0,9046	0,0938	862670
20	0.001205	0.86135	0.137445	1129794	20	0,0027	0,8594	0,1379	1129794
1 genome as target
30877	15 generations since admixture
ind 30877	source 1 - P. cynocephalus	source 2 - P. papio	unassigned	SNPs	ind 30877	source 1 - P. cynocephalus	source 2 - P. papio	unassigned	SNPs
1	0.078135	0.749725	0.172145	2896951	1	0.0839	0.7305	0.1856	2894330
2	0.14179	0.542325	0.315885	2552395	2	0.1307	0.5855	0.2838	2552395
3	0.12161	0.556825	0.321565	2555643	3	0.1064	0.5978	0.2958	2555643
4	0.078375	0.67422	0.247405	2344203	4	0.0779	0.6911	0.2311	2344203
5	0.0785	0.66025	0.26125	2677683	5	0.0844	0.6731	0.2425	2594598
6	0.050565	0.726145	0.22329	2429241	6	0.0458	0.7522	0.202	2429241
7	0.025635	0.764855	0.209515	2196754	7	0.0184	0.7597	0.2219	2196754
8	0.101	0.59453	0.304465	1993875	8	0.1039	0.618	0.2781	1993875
9	0.07678	0.68104	0.24219	1816481	9	0.0772	0.7083	0.2145	1804452
10	0.07199	0.65884	0.269175	1316091	10	0.072	0.6708	0.2572	1316091
11	0.086605	0.634455	0.278945	1798781	11	0.0751	0.6845	0.2404	1752075
12	0.019895	0.79592	0.184185	1787304	12	0.0234	0.8121	0.1645	1771629
13	0.013185	0.781035	0.20578	1474878	13	0.0093	0.8202	0.1705	1176190
14	0.1775	0.497785	0.32472	1700815	14	0.1491	0.5418	0.3091	1650992
15	0.037195	0.815215	0.14759	1480072	15	0.0446	0.818	0.1374	1368264
16	0.098785	0.598245	0.302965	1079078	16	0.1283	0.5626	0.3092	899634
17	0.023885	0.73218	0.24393	1372755	17	0.0163	0.7543	0.2294	1372755
18	0.00678	0.791495	0.201725	1072946	18	0.0029	0.7878	0.2093	1072946
19	0.087805	0.64059	0.271605	862670	19	0.0711	0.6842	0.2447	862670
20	0.094085	0.65514	0.250775	1129794	20	0.0964	0.6884	0.2152	1129794
All four P.anubis genomes as Target
Fixed Rate Recombination
IND 30877	15 generations since admixture					IND 30977	15 generations since admixture
Chr	source 1 - P. cynocephalus	source 2 - P. papio	unassigned	SNPs		Chr	source 1 - P. cynocephalus	source 2 - P. papio	unassigned	SNPs
1	0.12484	0.829765	0.04539	2896951		1	0.00591	0.98418	0.00991	2896951
2	0.22261	0.671825	0.10556	2552395		2	0.007455	0.986765	0.005785	2552395
3	0.136815	0.767735	0.095455	2555643		3	0.00159	0.969315	0.029095	2555643
4	0.088465	0.855875	0.05566	2344203		4	0.034475	0.939525	0.026	2344203
5	0.10498	0.83475	0.060275	2677683		5	0.004845	0.982605	0.01255	2677683
6	0.04176	0.926745	0.031495	2429241		6	0.001365	0.98722	0.011415	2429241
7	0.00683	0.97082	0.02236	2196754		7	0.010685	0.9737	0.015615	2196754
8	0.16999	0.74537	0.08464	1993875		8	0.0041	0.976465	0.01943	1993875
9	0.09722	0.817185	0.085595	1816481		9	0.00311	0.97064	0.026255	1816481
10	0.135695	0.80042	0.06389	1316091		10	0	0.995085	0.004915	1316091
11	0.108195	0.812255	0.07955	1798781		11	0.004125	0.96862	0.027255	1798781
12	0.026535	0.94552	0.02794	1787304		12	0.00166	0.98281	0.01553	1787304
13	0	0.995785	0.004215	1474878		13	0	0.995725	0.004275	1474878
14	0.2783	0.629395	0.0923	1700815		14	0	1	0	1700815
15	0.04261	0.940655	0.016735	1480072		15	0	0.995855	0.004145	1480072
16	0.243595	0.65204	0.104365	1079078		16	0	0.99194	0.00806	1079078
17	0.005635	0.96872	0.025645	1372755		17	0.000305	0.97702	0.022675	1372755
18	0	0.99188	0.00812	1072946		18	0.000755	0.99144	0.00781	1072946
19	0.182705	0.719615	0.09768	862670		19	0.02433	0.917455	0.058215	862670
20	0.173035	0.770475	0.056485	1129794		20	0	0.98611	0.01389	1129794
IND L142	15 generations since admixture					IND LIV5	15 generations since admixture
Chr	source 1 - P. cynocephalus	source 2 - P. papio	unassigned	SNPs		Chr	source 1 - P. cynocephalus	source 2 - P. papio	unassigned	SNPs
1	0.00262	0.984675	0.012705	2896951		1	0	0.999195	0.000805	2896951
2	0.00498	0.971	0.02402	2552395		2	0.00431	0.99067	0.00502	2552395
3	0.002875	0.960195	0.036935	2555643		3	0	0.98952	0.01048	2555643
4	0.034905	0.93944	0.02565	2344203		4	0	0.99597	0.00403	2344203
5	0.00159	0.97875	0.019655	2677683		5	0	0.99989	0.00011	2677683
6	0.00104	0.978185	0.020775	2429241		6	0	0.992655	0.007345	2429241
7	0.000275	0.97772	0.022005	2196754		7	0	0.999175	0.000825	2196754
8	0.00614	0.95583	0.038025	1993875		8	0	0.99999	1E-05	1993875
9	0.000575	0.980485	0.01894	1816481		9	0	0.99971	0.00029	1816481
10	0.00222	0.97682	0.02096	1316091		10	0	0.993125	0.006875	1316091
11	0.004175	0.975145	0.02068	1798781		11	0	0.99847	0.00153	1798781
12	0.0002	0.990065	0.00974	1787304		12	0	0.99543	0.00457	1787304
13	0.01328	0.95583	0.03089	1474878		13	0	0.996315	0.003685	1474878
14	0.001225	0.97099	0.027785	1700815		14	0	1	0	1700815
15	0.000495	0.977435	0.02207	1480072		15	0	0.99918	0.00082	1480072
16	0	0.998915	0.001085	1079078		16	0	1	0	1079078
17	0.003065	0.974545	0.02239	1372755		17	0.002135	0.99394	0.003925	1372755
18	0	0.99133	0.00867	1072946		18	0	0.99962	0.00038	1072946
19	0.00769	0.96855	0.02376	862670		19	0	0.991815	0.008185	862670
20	0	0.9931	0.0069	1129794		20	0	1	0	1129794
Variable Recombination Map (block penalty = 5)
IND 30877	15 generations since admixture					IND 30977	15 generations since admixture
Chr	source 1 - P. cynocephalus	source 2 - P. papio	unassigned	SNPs		Chr	source 1 - P. cynocephalus	source 2 - P. papio	unassigned	SNPs
1	0.1394	0.8131	0.0475	2894330		1	0.0085	0.9807	0.0108	2894330
2	0.2172	0.6558	0.127	2552395		2	0.0051	0.9874	0.0075	2552395
3	0.1309	0.7585	0.1107	2555643		3	0.001	0.978	0.021	2555643
4	0.0886	0.8587	0.0527	2344203		4	0.0346	0.9384	0.027	2344203
5	0.122	0.8237	0.0542	2594598		5	0.0086	0.9888	0.0069	2594598
6	0.041	0.9244	0.0346	2429241		6	0.0064	0.9848	0.012	2429241
7	0.0074	0.9783	0.0144	2196754		7	0.004	0.9778	0.0182	2196754
8	0.1805	0.7554	0.064	1993875		8	0.0045	0.9746	0.0209	1993875
9	0.123	0.8066	0.0703	1804452		9	0.0031	0.9728	0.0257	1804452
10	0.1202	0.7985	0.0813	1316091		10	0	0.9978	0.0022	1316091
11	0.118	0.8034	0.0786	1752075		11	0.0069	0.9747	0.0218	1752075
12	0.0303	0.9414	0.0283	1771629		12	0.0011	0.9814	0.018	1771629
13	0	0.9964	0.0036	1176190		13	0.0032	0.9888	0.008	1176190
14	0.2776	0.6376	0.0849	1650992		14	0	0.9963	0.0037	1650992
15	0.047	0.9351	0.018	1368264		15	0.0021	0.9863	0.0224	1368264
16	0.281	0.5875	0.1315	899634		16	0	1	0	899634
17	0.0096	0.9666	0.0238	1372755		17	0.0011	0.9769	0.0226	1372755
18	0	0.9972	0.0028	1072946		18	0	0.989	0.011	1072946
19	0.1999	0.7258	0.0743	862670		19	0.0174	0.9136	0.0627	862670
20	0.1751	0.7731	0.0518	1129794		20	0.0033	0.9883	0.0101	1129794
IND L142	15 generations since admixture					IND LIV5	15 generations since admixture
Chr	source 1 - P. cynocephalus	source 2 - P. papio	unassigned	SNPs		Chr	source 1 - P. cynocephalus	source 2 - P. papio	unassigned	SNPs
1	0.0029	0.979	0.0181	2894330		1	0	0.9988	0.0012	2894330
2	0.0056	0.972	0.0224	2552395		2	0.0056	0.991	0.0035	2552395
3	0.0054	0.9549	0.0397	2555643		3	0.0024	0.9884	0.0092	2555643
4	0.0286	0.9364	0.035	2344203		4	0	0.9962	0.0038	2344203
5	0.0005	0.9711	0.0284	2594598		5	0	0.9995	0.0005	2594598
6	0.0044	0.9732	0.0246	2429241		6	0	0.9935	0.0065	2429241
7	0.0016	0.9834	0.015	2196754		7	0	0.9996	0.0004	2196754
8	0.0054	0.9571	0.0402	1993875		8	0	0.9975	0.0025	1993875
9	0.003	0.9783	0.0187	1804452		9	0	0.9999	0	1804452
10	0	0.9686	0.0314	1316091		10	0	0.9962	0.0038	1316091
11	0.0066	0.9755	0.0212	1752075		11	0	1	0	1752075
12	0	0.9832	0.0168	1771629		12	0	0.9974	0.0026	1771629
13	0.02	0.95	0.03	1176190		13	0	0.9947	0.0053	1176190
14	0.0001	0.9792	0.0208	1650992		14	0	1	0	1650992
15	0	0.9891	0.0109	1368264		15	0	1	0	1368264
16	0	0.9981	0.0019	899634		16	0	0.9981	0.0019	899634
17	0	0.9774	0.0226	1372755		17	0	0.9942	0.0058	1372755
18	0	0.9922	0.0078	1072946		18	0	0.9996	0.0004	1072946
19	0.0002	0.9628	0.0371	862670		19	0	0.9952	0.0048	862670
20	0	0.992	0.008	1129794		20	0	1	0	1129794

## Sheet: Table S9
ALDER and MALDER results (All combinations of Papio species were tested as PopA/PopB; only significant results are reported here)
ALDER	Default parameters with binsize of 0.0005
All P. anubis individuals tested
Test Pop	PopA	PopB	p-value test	2-ref z-score	1-ref z-score A	1-ref z-score B	max decay diff %	2-ref decay	2-ref amp_exp	1-ref decay A	1-ref amp_exp A	1-ref decay B	1-ref amp_exp B
P. anubis	P. cynocephalus	P. hamadryas	3.1e-05	4.55	5.07	4.41	18%	15.06 +/- 3.31	0.00015539 +/- 0.0002071	13.85 +/- 2.73	0.00027999 +/- 0.00003854	12.62 +/- 2.86	0.00002241 +/- 0.00000406
P. anubis	P. ursinus	P. hamadryas	2.1e-07	5.51	5.90	4.41	23%	15.88 +/- 2.88	0.00007374 +/- 0.00000966	14.02 +/- 2.38	0.00016392 +/- 0.00002227	12.62 +/- 2.86	0.00002241 +/- 0.00000406
MALDER
All P. anubis individuals tested	Binsize 0.001
Test Pop	PopA	PopB	Amplitude	Z-Score	Generations +/- SE	Z-Score
P. anubis	P. cynocephalus	P. hamadryas	0.000156325+/-1.66815e-05	(Z=9.37116)	15.1953+/-2.90351	(Z=5.23341)
P. anubis	P. cynocephalus	P. papio	0.00020141+/-2.14464e-05	(Z=9.39129)	15.1953+/-2.90351	(Z=5.23341)
P. anubis	P. ursinus	P. cynocephalus	1.66834e-05+/-1.73205e-06	(Z=9.63219)	15.1953+/-2.90351	(Z=5.23341)
P. anubis	P. ursinus	P. hamadryas	7.1992e-05+/-7.90397e-06	(Z=9.10834)	15.1953+/-2.90351	(Z=5.23341)
P. anubis	P. ursinus	P. papio	0.000102853+/-1.12592e-05	(Z=9.13495)	15.1953+/-2.90351	(Z=5.23341)
All P. anubis individuals tested	Binsize 0.0001
Test Pop	PopA	PopB	Amplitude	Z-Score	Generations +/- SE	Z-Score
P. anubis	P. cynocephalus	P. hamadryas	0.000155843+/-1.6846e-05	(Z=9.25107)	15.1489+/-2.89658	(Z=5.22995)
P. anubis	P. cynocephalus	P. papio	0.000200757+/-2.16515e-05	(Z=9.27219)	15.1489+/-2.89658	(Z=5.22995)
P. anubis	P. ursinus	P. cynocephalus	1.66384e-05+/-1.7498e-06	(Z=9.50878)	15.1489+/-2.89658	(Z=5.22995)
P. anubis	P. ursinus	P. hamadryas	7.16347e-05+/-7.95625e-06	(Z=9.00357)	15.1489+/-2.89658	(Z=5.22995)
P. anubis	P. ursinus	P. papio	0.000102251+/-1.1314e-05	(Z=9.03753)	15.1489+/-2.89658	(Z=5.22995)
All P. anubis individuals tested	Binsize 0.000500
Test Pop	PopA	PopB	Amplitude	Z-Score	Generations +/- SE	Z-Score
P. anubis	P. cynocephalus	P. hamadryas	0.000156084+/-1.67866e-05	(Z=9.29815)	15.173+/-2.9025	(Z=5.22756)
P. anubis	P. cynocephalus	P. papio	0.000201092+/-2.15806e-05	(Z=9.3182)	15.173+/-2.9025	(Z=5.22756)
P. anubis	P. ursinus	P. cynocephalus	1.66877e-05+/-1.7489e-06	(Z=9.54183)	15.173+/-2.9025	(Z=5.22756)
P. anubis	P. ursinus	P. hamadryas	7.18173e-05+/-7.94192e-06	(Z=9.04281)	15.173+/-2.9025	(Z=5.22756)
P. anubis	P. ursinus	P. papio	0.000102561+/-1.13046e-05	(Z=9.07247)	15.173+/-2.9025	(Z=5.22756)
All P. anubis individuals tested, excluding 30877 sample	Binsize 0.0001
Test Pop	PopA	PopB	Amplitude	Z-Score	Generations +/- SE	Z-Score
P. anubis	P. cynocephalus	P. hamadryas	0.000155843+/-1.6846E-05	(Z=9.25107)	15.1489+/-2.89658	(Z=5.22995)
P. anubis	P. cynocephalus	P. papio	0.000200757+/-2.16515E-05	(Z=9.27219)	15.1489+/-2.89658	(Z=5.22995)
P. anubis	P. ursinus	P. cynocephalus	1.66384E-05+/-1.7498E-06	(Z=9.50878)	15.1489+/-2.89658	(Z=5.22995)
P. anubis	P. ursinus	P. hamadryas	7.16347E-05+/-7.95625E-06	(Z=9.00357)	15.1489+/-2.89658	(Z=5.22995)
P. anubis	P. ursinus	P. papio	0.000102251+/-1.1314E-05	(Z=9.03753)	15.1489+/-2.89658	(Z=5.22995)
All P. anubis individuals tested, excluding 30877 sample	Binsize 0.001
	No admixture date detected
All P. anubis individuals tested, excluding 30877 sample	Binsize 0.0005
	No admixture date detected
All P. anubis individuals tested, excluding 30877 sample	Binsize 0.005
	No admixture date detected
